# Supplementary material for: An Optimization on the Neuronal Networks Based on the ADEX Biological Model in Terms of LUT-State Behaviors: Digital Design and Realization on FPGA Platforms
Source: Biology (Basel). 2022 Jul 27;11(8):1125. doi: 10.3390/biology11081125 (PMC9405236; doi:10.3390/biology11081125)
Supplement: Supplementary file 1 [file biology-11-01125-s001.zip]

Archive with 26 entries (18 files):
- ADEX_Materials/
- ADEX_Materials/EXCEL/
- ADEX_Materials/EXCEL/Hardware_Original_Patterns/
- ADEX_Materials/EXCEL/Hardware_Original_Patterns/cAD.xlsx
- ADEX_Materials/EXCEL/Hardware_Original_Patterns/can.xlsx
- ADEX_Materials/EXCEL/Hardware_Original_Patterns/initial bursting.xlsx
- ADEX_Materials/EXCEL/Hardware_Original_Patterns/RS.xlsx
- ADEX_Materials/EXCEL/Hardware_Proposed_Patterns/
- ADEX_Materials/EXCEL/Hardware_Proposed_Patterns/cAD.xlsx
- ADEX_Materials/EXCEL/Hardware_Proposed_Patterns/can.xlsx
- ADEX_Materials/EXCEL/Hardware_Proposed_Patterns/initial bursting.xlsx
- ADEX_Materials/EXCEL/Hardware_Proposed_Patterns/RS.xlsx
- ADEX_Materials/EXCEL/Simulation_Original_Patterns/
- ADEX_Materials/EXCEL/Simulation_Original_Patterns/cAD.xlsx
- ADEX_Materials/EXCEL/Simulation_Original_Patterns/can.xlsx
- ADEX_Materials/EXCEL/Simulation_Original_Patterns/initial bursting.xlsx
- ADEX_Materials/EXCEL/Simulation_Original_Patterns/RS.xlsx
- ADEX_Materials/EXCEL/Simulation_Proposed_Patterns/
- ADEX_Materials/EXCEL/Simulation_Proposed_Patterns/cAD.xlsx
- ADEX_Materials/EXCEL/Simulation_Proposed_Patterns/can.xlsx
- ADEX_Materials/EXCEL/Simulation_Proposed_Patterns/initial bursting.xlsx
- ADEX_Materials/EXCEL/Simulation_Proposed_Patterns/RS.xlsx
- ADEX_Materials/FPGA/
- ADEX_Materials/FPGA/ADEX_LUT.v
- ADEX_Materials/MATLAB/
- ADEX_Materials/MATLAB/ADEX_Final.m
