# Supplementary material for: An Optimization on the Neuronal Networks Based on the ADEX Biological Model in Terms of LUT-State Behaviors: Digital Design and Realization on FPGA Platforms
Source: Biology (Basel). 2022 Jul 27;11(8):1125. doi: 10.3390/biology11081125 (PMC9405236; doi:10.3390/biology11081125)
Supplement: Supplementary file 1 [file biology-11-01125-s001.zip › ADEX_Materials/EXCEL/Hardware_Original_Patterns/cAD.xlsx]

## Sheet: Sheet1
0
1289.87
-54
-53.9871
-53.9742
-53.9613
-53.9484
-53.9355
-53.9226
-53.9097
-53.8968
-53.8839
-53.871
-53.8581
-53.8452
-53.8323
-53.8194
-53.8065
-53.7936
-53.7807
-53.7679
-53.755
-53.7421
-53.7292
-53.7163
-53.7035
-53.6906
-53.6777
-53.6648
-53.652
-53.6391
-53.6262
-53.6134
-53.6005
-53.5877
-53.5748
-53.5619
-53.5491
-53.5362
-53.5234
-53.5105
-53.4977
-53.4848
-53.472
-53.4591
-53.4463
-53.4334
-53.4206
-53.4078
-53.3949
-53.3821
-53.3692
-53.3564
-53.3436
-53.3307
-53.3179
-53.3051
-53.2923
-53.2794
-53.2666
-53.2538
-53.241
-53.2282
-53.2154
-53.2025
-53.1897
-53.1769
-53.1641
-53.1513
-53.1385
-53.1257
-53.1129
-53.1001
-53.0873
-53.0745
-53.0617
-53.0489
-53.0361
-53.0233
-53.0105
-52.9977
-52.985
-52.9722
-52.9594
-52.9466
-52.9338
-52.9211
-52.9083
-52.8955
-52.8827
-52.87
-52.8572
-52.8444
-52.8317
-52.8189
-52.8061
-52.7934
-52.7806
-52.7679
-52.7551
-52.7424
-52.7296
-52.7168
-52.7041
-52.6914
-52.6786
-52.6659
-52.6531
-52.6404
-52.6276
-52.6149
-52.6022
-52.5894
-52.5767
-52.564
-52.5513
-52.5385
-52.5258
-52.5131
-52.5004
-52.4876
-52.4749
-52.4622
-52.4495
-52.4368
-52.4241
-52.4114
-52.3986
-52.3859
-52.3732
-52.3605
-52.3478
-52.3351
-52.3224
-52.3097
-52.2971
-52.2844
-52.2717
-52.259
-52.2463
-52.2336
-52.2209
-52.2082
-52.1956
-52.1829
-52.1702
-52.1575
-52.1449
-52.1322
-52.1195
-52.1069
-52.0942
-52.0815
-52.0689
-52.0562
-52.0436
-52.0309
-52.0182
-52.0056
-51.9929
-51.9803
-51.9676
-51.955
-51.9424
-51.9297
-51.9171
-51.9044
-51.8918
-51.8792
-51.8665
-51.8539
-51.8413
-51.8286
-51.816
-51.8034
-51.7908
-51.7782
-51.7655
-51.7529
-51.7403
-51.7277
-51.7151
-51.7025
-51.6899
-51.6773
-51.6647
-51.6521
-51.6395
-51.6269
-51.6143
-51.6017
-51.5891
-51.5765
-51.5639
-51.5513
-51.5387
-51.5261
-51.5136
-51.501
-51.4884
-51.4758
-51.4632
-51.4507
-51.4381
-51.4255
-51.413
-51.4004
-51.3878
-51.3753
-51.3627
-51.3502
-51.3376
-51.325
-51.3125
-51.2999
-51.2874
-51.2749
-51.2623
-51.2498
-51.2372
-51.2247
-51.2121
-51.1996
-51.1871
-51.1745
-51.162
-51.1495
-51.137
-51.1244
-51.1119
-51.0994
-51.0869
-51.0744
-51.0618
-51.0493
-51.0368
-51.0243
-51.0118
-50.9993
-50.9868
-50.9743
-50.9618
-50.9493
-50.9368
-50.9243
-50.9118
-50.8993
-50.8868
-50.8743
-50.8619
-50.8494
-50.8369
-50.8244
-50.8119
-50.7995
-50.787
-50.7745
-50.7621
-50.7496
-50.7371
-50.7247
-50.7122
-50.6997
-50.6873
-50.6748
-50.6624
-50.6499
-50.6375
-50.625
-50.6126
-50.6001
-50.5877
-50.5752
-50.5628
-50.5504
-50.5379
-50.5255
-50.5131
-50.5006
-50.4882
-50.4758
-50.4634
-50.4509
-50.4385
-50.4261
-50.4137
-50.4013
-50.3889
-50.3765
-50.3641
-50.3516
-50.3392
-50.3268
-50.3144
-50.302
-50.2896
-50.2772
-50.2649
-50.2525
-50.2401
-50.2277
-50.2153
-50.2029
-50.1905
-50.1782
-50.1658
-50.1534
-50.141
-50.1287
-50.1163
-50.1039
-50.0916
-50.0792
-50.0668
-50.0545
-50.0421
-50.0298
-50.0174
-50.0051
-49.9927
-49.9804
-49.968
-49.9557
-49.9433
-49.931
-49.9187
-49.9063
-49.894
-49.8817
-49.8693
-49.857
-49.8447
-49.8324
-49.82
-49.8077
-49.7954
-49.7831
-49.7708
-49.7584
-49.7461
-49.7338
-49.7215
-49.7092
-49.6969
-49.6846
-49.6723
-49.66
-49.6477
-49.6354
-49.6231
-49.6109
-49.5986
-49.5863
-49.574
-49.5617
-49.5494
-49.5372
-49.5249
-49.5126
-49.5003
-49.4881
-49.4758
-49.4635
-49.4513
-49.439
-49.4268
-49.4145
-49.4022
-49.39
-49.3777
-49.3655
-49.3532
-49.341
-49.3288
-49.3165
-49.3043
-49.292
-49.2798
-49.2676
-49.2553
-49.2431
-49.2309
-49.2187
-49.2064
-49.1942
-49.182
-49.1698
-49.1576
-49.1453
-49.1331
-49.1209
-49.1087
-49.0965
-49.0843
-49.0721
-49.0599
-49.0477
-49.0355
-49.0233
-49.0111
-48.9989
-48.9867
-48.9746
-48.9624
-48.9502
-48.938
-48.9258
-48.9137
-48.9015
-48.8893
-48.8771
-48.865
-48.8528
-48.8406
-48.8285
-48.8163
-48.8042
-48.792
-48.7799
-48.7677
-48.7555
-48.7434
-48.7313
-48.7191
-48.707
-48.6948
-48.6827
-48.6706
-48.6584
-48.6463
-48.6342
-48.622
-48.6099
-48.5978
-48.5857
-48.5735
-48.5614
-48.5493
-48.5372
-48.5251
-48.513
-48.5008
-48.4887
-48.4766
-48.4645
-48.4524
-48.4403
-48.4282
-48.4161
-48.404
-48.392
-48.3799
-48.3678
-48.3557
-48.3436
-48.3315
-48.3195
-48.3074
-48.2953
-48.2832
-48.2712
-48.2591
-48.247
-48.2349
-48.2229
-48.2108
-48.1988
-48.1867
-48.1747
-48.1626
-48.1505
-48.1385
-48.1264
-48.1144
-48.1024
-48.0903
-48.0783
-48.0662
-48.0542
-48.0422
-48.0301
-48.0181
-48.0061
-47.9941
-47.982
-47.97
-47.958
-47.946
-47.9339
-47.9219
-47.9099
-47.8979
-47.8859
-47.8739
-47.8619
-47.8499
-47.8379
-47.8259
-47.8139
-47.8019
-47.7899
-47.7779
-47.7659
-47.7539
-47.7419
-47.73
-47.718
-47.706
-47.694
-47.682
-47.6701
-47.6581
-47.6461
-47.6342
-47.6222
-47.6102
-47.5983
-47.5863
-47.5744
-47.5624
-47.5504
-47.5385
-47.5265
-47.5146
-47.5026
-47.4907
-47.4788
-47.4668
-47.4549
-47.4429
-47.431
-47.4191
-47.4071
-47.3952
-47.3833
-47.3713
-47.3594
-47.3475
-47.3356
-47.3237
-47.3117
-47.2998
-47.2879
-47.276
-47.2641
-47.2522
-47.2403
-47.2284
-47.2165
-47.2046
-47.1927
-47.1808
-47.1689
-47.157
-47.1451
-47.1332
-47.1213
-47.1095
-47.0976
-47.0857
-47.0738
-47.0619
-47.0501
-47.0382
-47.0263
-47.0145
-47.0026
-46.9907
-46.9789
-46.967
-46.9551
-46.9433
-46.9314
-46.9196
-46.9077
-46.8959
-46.884
-46.8722
-46.8603
-46.8485
-46.8366
-46.8248
-46.813
-46.8011
-46.7893
-46.7775
-46.7656
-46.7538
-46.742
-46.7301
-46.7183
-46.7065
-46.6947
-46.6829
-46.671
-46.6592
-46.6474
-46.6356
-46.6238
-46.612
-46.6002
-46.5884
-46.5766
-46.5648
-46.553
-46.5412
-46.5294
-46.5176
-46.5058
-46.494
-46.4822
-46.4704
-46.4587
-46.4469
-46.4351
-46.4233
-46.4115
-46.3998
-46.388
-46.3762
-46.3645
-46.3527
-46.3409
-46.3292
-46.3174
-46.3056
-46.2939
-46.2821
-46.2704
-46.2586
-46.2469
-46.2351
-46.2234
-46.2116
-46.1999
-46.1881
-46.1764
-46.1646
-46.1529
-46.1412
-46.1294
-46.1177
-46.106
-46.0942
-46.0825
-46.0708
-46.0591
-46.0473
-46.0356
-46.0239
-46.0122
-46.0005
-45.9887
-45.977
-45.9653
-45.9536
-45.9419
-45.9302
-45.9185
-45.9068
-45.8951
-45.8834
-45.8717
-45.86
-45.8483
-45.8366
-45.8249
-45.8132
-45.8015
-45.7899
-45.7782
-45.7665
-45.7548
-45.7431
-45.7315
-45.7198
-45.7081
-45.6964
-45.6848
-45.6731
-45.6614
-45.6498
-45.6381
-45.6264
-45.6148
-45.6031
-45.5914
-45.5798
-45.5681
-45.5565
-45.5448
-45.5332
-45.5215
-45.5099
-45.4982
-45.4866
-45.4749
-45.4633
-45.4517
-45.44
-45.4284
-45.4167
-45.4051
-45.3935
-45.3819
-45.3702
-45.3586
-45.347
-45.3353
-45.3237
-45.3121
-45.3005
-45.2889
-45.2772
-45.2656
-45.254
-45.2424
-45.2308
-45.2192
-45.2076
-45.196
-45.1844
-45.1727
-45.1611
-45.1495
-45.1379
-45.1263
-45.1148
-45.1032
-45.0916
-45.08
-45.0684
-45.0568
-45.0452
-45.0336
-45.022
-45.0104
-44.9989
-44.9873
-44.9757
-44.9641
-44.9525
-44.941
-44.9294
-44.9178
-44.9062
-44.8947
-44.8831
-44.8715
-44.86
-44.8484
-44.8368
-44.8253
-44.8137
-44.8022
-44.7906
-44.779
-44.7675
-44.7559
-44.7444
-44.7328
-44.7213
-44.7097
-44.6982
-44.6866
-44.6751
-44.6635
-44.652
-44.6405
-44.6289
-44.6174
-44.6058
-44.5943
-44.5828
-44.5712
-44.5597
-44.5482
-44.5366
-44.5251
-44.5136
-44.5021
-44.4905
-44.479
-44.4675
-44.456
-44.4444
-44.4329
-44.4214
-44.4099
-44.3984
-44.3868
-44.3753
-44.3638
-44.3523
-44.3408
-44.3293
-44.3178
-44.3063
-44.2948
-44.2833
-44.2717
-44.2602
-44.2487
-44.2372
-44.2257
-44.2142
-44.2027
-44.1912
-44.1798
-44.1683
-44.1568
-44.1453
-44.1338
-44.1223
-44.1108
-44.0993
-44.0878
-44.0763
-44.0648
-44.0534
-44.0419
-44.0304
-44.0189
-44.0074
-43.996
-43.9845
-43.973
-43.9615
-43.95
-43.9386
-43.9271
-43.9156
-43.9041
-43.8927
-43.8812
-43.8697
-43.8583
-43.8468
-43.8353
-43.8239
-43.8124
-43.8009
-43.7895
-43.778
-43.7665
-43.7551
-43.7436
-43.7321
-43.7207
-43.7092
-43.6978
-43.6863
-43.6749
-43.6634
-43.6519
-43.6405
-43.629
-43.6176
-43.6061
-43.5947
-43.5832
-43.5718
-43.5603
-43.5489
-43.5374
-43.526
-43.5145
-43.5031
-43.4916
-43.4802
-43.4688
-43.4573
-43.4459
-43.4344
-43.423
-43.4115
-43.4001
-43.3887
-43.3772
-43.3658
-43.3543
-43.3429
-43.3315
-43.32
-43.3086
-43.2972
-43.2857
-43.2743
-43.2629
-43.2514
-43.24
-43.2286
-43.2171
-43.2057
-43.1943
-43.1828
-43.1714
-43.16
-43.1485
-43.1371
-43.1257
-43.1142
-43.1028
-43.0914
-43.08
-43.0685
-43.0571
-43.0457
-43.0342
-43.0228
-43.0114
-43
-42.9885
-42.9771
-42.9657
-42.9543
-42.9428
-42.9314
-42.92
-42.9086
-42.8971
-42.8857
-42.8743
-42.8629
-42.8514
-42.84
-42.8286
-42.8172
-42.8057
-42.7943
-42.7829
-42.7715
-42.7601
-42.7486
-42.7372
-42.7258
-42.7144
-42.7029
-42.6915
-42.6801
-42.6687
-42.6572
-42.6458
-42.6344
-42.623
-42.6116
-42.6001
-42.5887
-42.5773
-42.5659
-42.5544
-42.543
-42.5316
-42.5202
-42.5087
-42.4973
-42.4859
-42.4745
-42.463
-42.4516
-42.4402
-42.4288
-42.4173
-42.4059
-42.3945
-42.3831
-42.3716
-42.3602
-42.3488
-42.3373
-42.3259
-42.3145
-42.3031
-42.2916
-42.2802
-42.2688
-42.2573
-42.2459
-42.2345
-42.223
-42.2116
-42.2002
-42.1887
-42.1773
-42.1659
-42.1544
-42.143
-42.1316
-42.1201
-42.1087
-42.0972
-42.0858
-42.0744
-42.0629
-42.0515
-42.04
-42.0286
-42.0172
-42.0057
-41.9943
-41.9828
-41.9714
-41.9599
-41.9485
-41.937
-41.9256
-41.9141
-41.9027
-41.8912
-41.8798
-41.8683
-41.8569
-41.8454
-41.834
-41.8225
-41.811
-41.7996
-41.7881
-41.7767
-41.7652
-41.7537
-41.7423
-41.7308
-41.7193
-41.7079
-41.6964
-41.6849
-41.6735
-41.662
-41.6505
-41.639
-41.6276
-41.6161
-41.6046
-41.5931
-41.5816
-41.5702
-41.5587
-41.5472
-41.5357
-41.5242
-41.5127
-41.5012
-41.4897
-41.4782
-41.4667
-41.4553
-41.4438
-41.4323
-41.4208
-41.4092
-41.3977
-41.3862
-41.3747
-41.3632
-41.3517
-41.3402
-41.3287
-41.3172
-41.3057
-41.2941
-41.2826
-41.2711
-41.2596
-41.248
-41.2365
-41.225
-41.2135
-41.2019
-41.1904
-41.1788
-41.1673
-41.1558
-41.1442
-41.1327
-41.1211
-41.1096
-41.098
-41.0865
-41.0749
-41.0634
-41.0518
-41.0402
-41.0287
-41.0171
-41.0055
-40.994
-40.9824
-40.9708
-40.9593
-40.9477
-40.9361
-40.9245
-40.9129
-40.9013
-40.8897
-40.8781
-40.8665
-40.855
-40.8433
-40.8317
-40.8201
-40.8085
-40.7969
-40.7853
-40.7737
-40.7621
-40.7504
-40.7388
-40.7272
-40.7156
-40.7039
-40.6923
-40.6807
-40.669
-40.6574
-40.6457
-40.6341
-40.6224
-40.6108
-40.5991
-40.5874
-40.5758
-40.5641
-40.5524
-40.5408
-40.5291
-40.5174
-40.5057
-40.494
-40.4823
-40.4706
-40.459
-40.4473
-40.4355
-40.4238
-40.4121
-40.4004
-40.3887
-40.377
-40.3653
-40.3535
-40.3418
-40.3301
-40.3183
-40.3066
-40.2948
-40.2831
-40.2713
-40.2596
-40.2478
-40.236
-40.2243
-40.2125
-40.2007
-40.1889
-40.1772
-40.1654
-40.1536
-40.1418
-40.13
-40.1182
-40.1064
-40.0946
-40.0827
-40.0709
-40.0591
-40.0473
-40.0354
-40.0236
-40.0117
-39.9999
-39.988
-39.9762
-39.9643
-39.9525
-39.9406
-39.9287
-39.9168
-39.9049
-39.8931
-39.8812
-39.8693
-39.8574
-39.8455
-39.8335
-39.8216
-39.8097
-39.7978
-39.7858
-39.7739
-39.762
-39.75
-39.7381
-39.7261
-39.7141
-39.7022
-39.6902
-39.6782
-39.6662
-39.6542
-39.6422
-39.6302
-39.6182
-39.6062
-39.5942
-39.5822
-39.5701
-39.5581
-39.5461
-39.534
-39.522
-39.5099
-39.4978
-39.4858
-39.4737
-39.4616
-39.4495
-39.4374
-39.4253
-39.4132
-39.4011
-39.389
-39.3768
-39.3647
-39.3526
-39.3404
-39.3283
-39.3161
-39.3039
-39.2918
-39.2796
-39.2674
-39.2552
-39.243
-39.2308
-39.2186
-39.2064
-39.1941
-39.1819
-39.1696
-39.1574
-39.1451
-39.1329
-39.1206
-39.1083
-39.096
-39.0837
-39.0714
-39.0591
-39.0468
-39.0345
-39.0222
-39.0098
-38.9975
-38.9851
-38.9727
-38.9604
-38.948
-38.9356
-38.9232
-38.9108
-38.8984
-38.886
-38.8735
-38.8611
-38.8486
-38.8362
-38.8237
-38.8113
-38.7988
-38.7863
-38.7738
-38.7613
-38.7488
-38.7362
-38.7237
-38.7112
-38.6986
-38.686
-38.6735
-38.6609
-38.6483
-38.6357
-38.6231
-38.6105
-38.5978
-38.5852
-38.5725
-38.5599
-38.5472
-38.5345
-38.5219
-38.5092
-38.4964
-38.4837
-38.471
-38.4583
-38.4455
-38.4327
-38.42
-38.4072
-38.3944
-38.3816
-38.3688
-38.3559
-38.3431
-38.3303
-38.3174
-38.3045
-38.2916
-38.2787
-38.2658
-38.2529
-38.24
-38.2271
-38.2141
-38.2011
-38.1882
-38.1752
-38.1622
-38.1492
-38.1361
-38.1231
-38.11
-38.097
-38.0839
-38.0708
-38.0577
-38.0446
-38.0315
-38.0183
-38.0052
-37.992
-37.9788
-37.9656
-37.9524
-37.9392
-37.926
-37.9127
-37.8995
-37.8862
-37.8729
-37.8596
-37.8463
-37.8329
-37.8196
-37.8062
-37.7928
-37.7795
-37.7661
-37.7526
-37.7392
-37.7257
-37.7123
-37.6988
-37.6853
-37.6718
-37.6582
-37.6447
-37.6311
-37.6176
-37.604
-37.5904
-37.5767
-37.5631
-37.5494
-37.5357
-37.5221
-37.5083
-37.4946
-37.4809
-37.4671
-37.4533
-37.4395
-37.4257
-37.4119
-37.398
-37.3842
-37.3703
-37.3564
-37.3425
-37.3285
-37.3145
-37.3006
-37.2866
-37.2725
-37.2585
-37.2445
-37.2304
-37.2163
-37.2022
-37.188
-37.1739
-37.1597
-37.1455
-37.1313
-37.117
-37.1028
-37.0885
-37.0742
-37.0599
-37.0455
-37.0312
-37.0168
-37.0024
-36.9879
-36.9735
-36.959
-36.9445
-36.93
-36.9154
-36.9009
-36.8863
-36.8717
-36.857
-36.8424
-36.8277
-36.813
-36.7982
-36.7835
-36.7687
-36.7539
-36.7391
-36.7242
-36.7093
-36.6944
-36.6795
-36.6645
-36.6495
-36.6345
-36.6195
-36.6044
-36.5893
-36.5742
-36.559
-36.5438
-36.5286
-36.5134
-36.4981
-36.4828
-36.4675
-36.4522
-36.4368
-36.4214
-36.4059
-36.3905
-36.375
-36.3594
-36.3439
-36.3283
-36.3127
-36.297
-36.2813
-36.2656
-36.2499
-36.2341
-36.2183
-36.2024
-36.1865
-36.1706
-36.1547
-36.1387
-36.1227
-36.1066
-36.0905
-36.0744
-36.0582
-36.042
-36.0258
-36.0095
-35.9932
-35.9769
-35.9605
-35.9441
-35.9276
-35.9112
-35.8946
-35.8781
-35.8614
-35.8448
-35.8281
-35.8114
-35.7946
-35.7778
-35.7609
-35.744
-35.7271
-35.7101
-35.6931
-35.676
-35.6589
-35.6417
-35.6245
-35.6073
-35.59
-35.5727
-35.5553
-35.5378
-35.5204
-35.5028
-35.4852
-35.4676
-35.45
-35.4322
-35.4145
-35.3966
-35.3788
-35.3608
-35.3429
-35.3248
-35.3067
-35.2886
-35.2704
-35.2522
-35.2339
-35.2155
-35.1971
-35.1786
-35.1601
-35.1415
-35.1229
-35.1042
-35.0854
-35.0666
-35.0477
-35.0288
-35.0098
-34.9907
-34.9716
-34.9524
-34.9331
-34.9138
-34.8944
-34.875
-34.8554
-34.8358
-34.8162
-34.7964
-34.7766
-34.7568
-34.7368
-34.7168
-34.6967
-34.6766
-34.6563
-34.636
-34.6156
-34.5951
-34.5746
-34.554
-34.5332
-34.5125
-34.4916
-34.4706
-34.4496
-34.4285
-34.4073
-34.386
-34.3646
-34.3431
-34.3215
-34.2999
-34.2781
-34.2563
-34.2343
-34.2123
-34.1902
-34.1679
-34.1456
-34.1232
-34.1006
-34.078
-34.0553
-34.0324
-34.0095
-33.9864
-33.9632
-33.9399
-33.9165
-33.893
-33.8694
-33.8457
-33.8218
-33.7978
-33.7737
-33.7495
-33.7251
-33.7006
-33.676
-33.6512
-33.6264
-33.6013
-33.5762
-33.5509
-33.5255
-33.4999
-33.4742
-33.4483
-33.4223
-33.3961
-33.3698
-33.3433
-33.3166
-33.2898
-33.2629
-33.2357
-33.2084
-33.1809
-33.1533
-33.1255
-33.0975
-33.0693
-33.0409
-33.0123
-32.9835
-32.9546
-32.9254
-32.8961
-32.8665
-32.8367
-32.8067
-32.7765
-32.7461
-32.7154
-32.6846
-32.6534
-32.6221
-32.5905
-32.5587
-32.5266
-32.4942
-32.4616
-32.4287
-32.3956
-32.3621
-32.3284
-32.2944
-32.2601
-32.2255
-32.1906
-32.1554
-32.1199
-32.084
-32.0478
-32.0112
-31.9744
-31.9371
-31.8995
-31.8615
-31.8232
-31.7844
-31.7452
-31.7057
-31.6657
-31.6253
-31.5844
-31.5431
-31.5013
-31.4591
-31.4163
-31.3731
-31.3293
-31.2851
-31.2402
-31.1948
-31.1489
-31.1023
-31.0552
-31.0074
-30.959
-30.9099
-30.8601
-30.8097
-30.7585
-30.7065
-30.6538
-30.6003
-30.5459
-30.4907
-30.4346
-30.3776
-30.3196
-30.2607
-30.2007
-30.1396
-30.0775
-30.0142
-29.9497
-29.884
-29.817
-29.7486
-29.6788
-29.6076
-29.5348
-29.4604
-29.3843
-29.3064
-29.2267
-29.145
-29.0613
-28.9753
-28.8871
-28.7965
-28.7033
-28.6073
-28.5085
-28.4066
-28.3014
-28.1926
-28.0801
-27.9636
-27.8427
-27.7171
-27.5864
-27.4502
-27.3079
-27.1591
-27.0029
-26.8388
-26.6658
-26.4829
-26.2889
-26.0823
-25.8613
-25.624
-25.3676
-25.0888
-24.7834
-24.4458
-24.0687
-23.6418
-23.1503
-22.5722
-21.8723
-20.9896
-19.8064
-18.053
-14.9099
-5.95295
171.369
-54
-53.9933
-53.9867
-53.98
-53.9733
-53.9667
-53.96
-53.9533
-53.9466
-53.9399
-53.9333
-53.9266
-53.9199
-53.9132
-53.9065
-53.8997
-53.893
-53.8863
-53.8796
-53.8729
-53.8661
-53.8594
-53.8527
-53.8459
-53.8392
-53.8325
-53.8257
-53.819
-53.8122
-53.8054
-53.7987
-53.7919
-53.7851
-53.7784
-53.7716
-53.7648
-53.758
-53.7512
-53.7444
-53.7376
-53.7308
-53.724
-53.7172
-53.7104
-53.7036
-53.6968
-53.69
-53.6831
-53.6763
-53.6695
-53.6627
-53.6558
-53.649
-53.6421
-53.6353
-53.6284
-53.6216
-53.6147
-53.6079
-53.601
-53.5941
-53.5872
-53.5804
-53.5735
-53.5666
-53.5597
-53.5528
-53.5459
-53.539
-53.5321
-53.5252
-53.5183
-53.5114
-53.5045
-53.4976
-53.4907
-53.4837
-53.4768
-53.4699
-53.463
-53.456
-53.4491
-53.4421
-53.4352
-53.4282
-53.4213
-53.4143
-53.4074
-53.4004
-53.3934
-53.3865
-53.3795
-53.3725
-53.3655
-53.3585
-53.3516
-53.3446
-53.3376
-53.3306
-53.3236
-53.3166
-53.3096
-53.3026
-53.2955
-53.2885
-53.2815
-53.2745
-53.2675
-53.2604
-53.2534
-53.2464
-53.2393
-53.2323
-53.2252
-53.2182
-53.2111
-53.2041
-53.197
-53.19
-53.1829
-53.1758
-53.1687
-53.1617
-53.1546
-53.1475
-53.1404
-53.1333
-53.1263
-53.1192
-53.1121
-53.105
-53.0979
-53.0908
-53.0837
-53.0765
-53.0694
-53.0623
-53.0552
-53.0481
-53.0409
-53.0338
-53.0267
-53.0195
-53.0124
-53.0053
-52.9981
-52.991
-52.9838
-52.9767
-52.9695
-52.9623
-52.9552
-52.948
-52.9408
-52.9337
-52.9265
-52.9193
-52.9121
-52.9049
-52.8977
-52.8906
-52.8834
-52.8762
-52.869
-52.8618
-52.8546
-52.8473
-52.8401
-52.8329
-52.8257
-52.8185
-52.8113
-52.804
-52.7968
-52.7896
-52.7823
-52.7751
-52.7679
-52.7606
-52.7534
-52.7461
-52.7389
-52.7316
-52.7243
-52.7171
-52.7098
-52.7026
-52.6953
-52.688
-52.6807
-52.6735
-52.6662
-52.6589
-52.6516
-52.6443
-52.637
-52.6297
-52.6224
-52.6151
-52.6078
-52.6005
-52.5932
-52.5859
-52.5786
-52.5713
-52.5639
-52.5566
-52.5493
-52.542
-52.5346
-52.5273
-52.5199
-52.5126
-52.5053
-52.4979
-52.4906
-52.4832
-52.4759
-52.4685
-52.4611
-52.4538
-52.4464
-52.439
-52.4317
-52.4243
-52.4169
-52.4095
-52.4022
-52.3948
-52.3874
-52.38
-52.3726
-52.3652
-52.3578
-52.3504
-52.343
-52.3356
-52.3282
-52.3208
-52.3134
-52.306
-52.2985
-52.2911
-52.2837
-52.2763
-52.2688
-52.2614
-52.254
-52.2465
-52.2391
-52.2316
-52.2242
-52.2168
-52.2093
-52.2019
-52.1944
-52.1869
-52.1795
-52.172
[truncated: 23,474 more rows]
