# Supplementary material for: An Optimization on the Neuronal Networks Based on the ADEX Biological Model in Terms of LUT-State Behaviors: Digital Design and Realization on FPGA Platforms
Source: Biology (Basel). 2022 Jul 27;11(8):1125. doi: 10.3390/biology11081125 (PMC9405236; doi:10.3390/biology11081125)
Supplement: Supplementary file 1 [file biology-11-01125-s001.zip › ADEX_Materials/EXCEL/Hardware_Proposed_Patterns/cAD.xlsx]

## Sheet: Sheet1
0
1385.42
-54
-53.9868
-53.9735
-53.9603
-53.9471
-53.9339
-53.9207
-53.9074
-53.8942
-53.881
-53.8678
-53.8546
-53.8414
-53.8282
-53.815
-53.8018
-53.7886
-53.7754
-53.7622
-53.749
-53.7358
-53.7226
-53.7094
-53.6962
-53.6831
-53.6699
-53.6567
-53.6435
-53.6303
-53.6172
-53.604
-53.5908
-53.5777
-53.5645
-53.5513
-53.5382
-53.525
-53.5119
-53.4987
-53.4855
-53.4724
-53.4592
-53.4461
-53.433
-53.4198
-53.4067
-53.3935
-53.3804
-53.3673
-53.3541
-53.341
-53.3279
-53.3147
-53.3016
-53.2885
-53.2754
-53.2623
-53.2491
-53.236
-53.2229
-53.2098
-53.1967
-53.1836
-53.1705
-53.1574
-53.1443
-53.1312
-53.1181
-53.105
-53.0919
-53.0788
-53.0657
-53.0527
-53.0396
-53.0265
-53.0134
-53.0003
-52.9873
-52.9742
-52.9611
-52.9481
-52.935
-52.9219
-52.9089
-52.8958
-52.8828
-52.8697
-52.8566
-52.8436
-52.8305
-52.8175
-52.8045
-52.7914
-52.7784
-52.7653
-52.7523
-52.7393
-52.7262
-52.7132
-52.7002
-52.6871
-52.6741
-52.6611
-52.6481
-52.6351
-52.622
-52.609
-52.596
-52.583
-52.57
-52.557
-52.544
-52.531
-52.518
-52.505
-52.492
-52.479
-52.466
-52.4531
-52.4401
-52.4271
-52.4141
-52.4011
-52.3881
-52.3752
-52.3622
-52.3492
-52.3363
-52.3233
-52.3103
-52.2974
-52.2844
-52.2715
-52.2585
-52.2456
-52.2326
-52.2197
-52.2067
-52.1938
-52.1808
-52.1679
-52.155
-52.142
-52.1291
-52.1162
-52.1032
-52.0903
-52.0774
-52.0645
-52.0515
-52.0386
-52.0257
-52.0128
-51.9999
-51.987
-51.9741
-51.9612
-51.9483
-51.9354
-51.9225
-51.9096
-51.8967
-51.8838
-51.8709
-51.858
-51.8451
-51.8322
-51.8194
-51.8065
-51.7936
-51.7807
-51.7679
-51.755
-51.7421
-51.7293
-51.7164
-51.7035
-51.6907
-51.6778
-51.665
-51.6521
-51.6393
-51.6264
-51.6136
-51.6008
-51.5879
-51.5751
-51.5622
-51.5494
-51.5366
-51.5237
-51.5109
-51.4981
-51.4853
-51.4725
-51.4596
-51.4468
-51.434
-51.4212
-51.4084
-51.3956
-51.3828
-51.37
-51.3572
-51.3444
-51.3316
-51.3188
-51.306
-51.2932
-51.2804
-51.2677
-51.2549
-51.2421
-51.2293
-51.2165
-51.2038
-51.191
-51.1782
-51.1655
-51.1527
-51.1399
-51.1272
-51.1144
-51.1017
-51.0889
-51.0762
-51.0634
-51.0507
-51.0379
-51.0252
-51.0125
-50.9997
-50.987
-50.9743
-50.9615
-50.9488
-50.9361
-50.9234
-50.9106
-50.8979
-50.8852
-50.8725
-50.8598
-50.8471
-50.8344
-50.8217
-50.809
-50.7963
-50.7836
-50.7709
-50.7582
-50.7455
-50.7328
-50.7201
-50.7074
-50.6948
-50.6821
-50.6694
-50.6567
-50.6441
-50.6314
-50.6187
-50.6061
-50.5934
-50.5807
-50.5681
-50.5554
-50.5428
-50.5301
-50.5175
-50.5048
-50.4922
-50.4795
-50.4669
-50.4543
-50.4416
-50.429
-50.4164
-50.4037
-50.3911
-50.3785
-50.3659
-50.3533
-50.3406
-50.328
-50.3154
-50.3028
-50.2902
-50.2776
-50.265
-50.2524
-50.2398
-50.2272
-50.2146
-50.202
-50.1894
-50.1768
-50.1643
-50.1517
-50.1391
-50.1265
-50.114
-50.1014
-50.0888
-50.0762
-50.0637
-50.0511
-50.0386
-50.026
-50.0134
-50.0009
-49.9883
-49.9758
-49.9632
-49.9507
-49.9382
-49.9256
-49.9131
-49.9005
-49.888
-49.8755
-49.863
-49.8504
-49.8379
-49.8254
-49.8129
-49.8003
-49.7878
-49.7753
-49.7628
-49.7503
-49.7378
-49.7253
-49.7128
-49.7003
-49.6878
-49.6753
-49.6628
-49.6503
-49.6378
-49.6254
-49.6129
-49.6004
-49.5879
-49.5755
-49.563
-49.5505
-49.538
-49.5256
-49.5131
-49.5007
-49.4882
-49.4757
-49.4633
-49.4508
-49.4384
-49.4259
-49.4135
-49.4011
-49.3886
-49.3762
-49.3637
-49.3513
-49.3389
-49.3265
-49.314
-49.3016
-49.2892
-49.2768
-49.2644
-49.2519
-49.2395
-49.2271
-49.2147
-49.2023
-49.1899
-49.1775
-49.1651
-49.1527
-49.1403
-49.1279
-49.1155
-49.1032
-49.0908
-49.0784
-49.066
-49.0536
-49.0413
-49.0289
-49.0165
-49.0042
-48.9918
-48.9794
-48.9671
-48.9547
-48.9423
-48.93
-48.9176
-48.9053
-48.8929
-48.8806
-48.8683
-48.8559
-48.8436
-48.8313
-48.8189
-48.8066
-48.7943
-48.7819
-48.7696
-48.7573
-48.745
-48.7327
-48.7203
-48.708
-48.6957
-48.6834
-48.6711
-48.6588
-48.6465
-48.6342
-48.6219
-48.6096
-48.5973
-48.585
-48.5728
-48.5605
-48.5482
-48.5359
-48.5236
-48.5114
-48.4991
-48.4868
-48.4745
-48.4623
-48.45
-48.4378
-48.4255
-48.4132
-48.401
-48.3887
-48.3765
-48.3642
-48.352
-48.3398
-48.3275
-48.3153
-48.303
-48.2908
-48.2786
-48.2663
-48.2541
-48.2419
-48.2297
-48.2175
-48.2052
-48.193
-48.1808
-48.1686
-48.1564
-48.1442
-48.132
-48.1198
-48.1076
-48.0954
-48.0832
-48.071
-48.0588
-48.0466
-48.0344
-48.0223
-48.0101
-47.9979
-47.9857
-47.9735
-47.9614
-47.9492
-47.937
-47.9249
-47.9127
-47.9005
-47.8884
-47.8762
-47.8641
-47.8519
-47.8398
-47.8276
-47.8155
-47.8033
-47.7912
-47.7791
-47.7669
-47.7548
-47.7427
-47.7305
-47.7184
-47.7063
-47.6942
-47.682
-47.6699
-47.6578
-47.6457
-47.6336
-47.6215
-47.6094
-47.5973
-47.5852
-47.5731
-47.561
-47.5489
-47.5368
-47.5247
-47.5126
-47.5005
-47.4884
-47.4764
-47.4643
-47.4522
-47.4401
-47.428
-47.416
-47.4039
-47.3918
-47.3798
-47.3677
-47.3557
-47.3436
-47.3315
-47.3195
-47.3074
-47.2954
-47.2833
-47.2713
-47.2593
-47.2472
-47.2352
-47.2231
-47.2111
-47.1991
-47.187
-47.175
-47.163
-47.151
-47.139
-47.1269
-47.1149
-47.1029
-47.0909
-47.0789
-47.0669
-47.0549
-47.0429
-47.0309
-47.0189
-47.0069
-46.9949
-46.9829
-46.9709
-46.9589
-46.9469
-46.9349
-46.9229
-46.911
-46.899
-46.887
-46.875
-46.8631
-46.8511
-46.8391
-46.8272
-46.8152
-46.8032
-46.7913
-46.7793
-46.7674
-46.7554
-46.7435
-46.7315
-46.7196
-46.7076
-46.6957
-46.6838
-46.6718
-46.6599
-46.648
-46.636
-46.6241
-46.6122
-46.6002
-46.5883
-46.5764
-46.5645
-46.5526
-46.5406
-46.5287
-46.5168
-46.5049
-46.493
-46.4811
-46.4692
-46.4573
-46.4454
-46.4335
-46.4216
-46.4097
-46.3978
-46.3859
-46.3741
-46.3622
-46.3503
-46.3384
-46.3265
-46.3147
-46.3028
-46.2909
-46.279
-46.2672
-46.2553
-46.2434
-46.2316
-46.2197
-46.2079
-46.196
-46.1842
-46.1723
-46.1605
-46.1486
-46.1368
-46.1249
-46.1131
-46.1012
-46.0894
-46.0776
-46.0657
-46.0539
-46.0421
-46.0302
-46.0184
-46.0066
-45.9948
-45.9829
-45.9711
-45.9593
-45.9475
-45.9357
-45.9239
-45.9121
-45.9003
-45.8884
-45.8766
-45.8648
-45.853
-45.8412
-45.8294
-45.8177
-45.8059
-45.7941
-45.7823
-45.7705
-45.7587
-45.7469
-45.7351
-45.7234
-45.7116
-45.6998
-45.688
-45.6763
-45.6645
-45.6527
-45.641
-45.6292
-45.6174
-45.6057
-45.5939
-45.5822
-45.5704
-45.5587
-45.5469
-45.5352
-45.5234
-45.5117
-45.4999
-45.4882
-45.4764
-45.4647
-45.453
-45.4412
-45.4295
-45.4178
-45.406
-45.3943
-45.3826
-45.3708
-45.3591
-45.3474
-45.3357
-45.324
-45.3122
-45.3005
-45.2888
-45.2771
-45.2654
-45.2537
-45.242
-45.2303
-45.2186
-45.2069
-45.1952
-45.1835
-45.1718
-45.1601
-45.1484
-45.1367
-45.125
-45.1133
-45.1016
-45.09
-45.0783
-45.0666
-45.0549
-45.0432
-45.0316
-45.0199
-45.0082
-44.9965
-44.9849
-44.9732
-44.9615
-44.9499
-44.9382
-44.9265
-44.9149
-44.9032
-44.8916
-44.8799
-44.8683
-44.8566
-44.845
-44.8333
-44.8217
-44.81
-44.7984
-44.7867
-44.7751
-44.7634
-44.7518
-44.7402
-44.7285
-44.7169
-44.7053
-44.6936
-44.682
-44.6704
-44.6587
-44.6471
-44.6355
-44.6239
-44.6122
-44.6006
-44.589
-44.5774
-44.5658
-44.5542
-44.5425
-44.5309
-44.5193
-44.5077
-44.4961
-44.4845
-44.4729
-44.4613
-44.4497
-44.4381
-44.4265
-44.4149
-44.4033
-44.3917
-44.3801
-44.3685
-44.3569
-44.3453
-44.3337
-44.3222
-44.3106
-44.299
-44.2874
-44.2758
-44.2642
-44.2527
-44.2411
-44.2295
-44.2179
-44.2063
-44.1948
-44.1832
-44.1716
-44.1601
-44.1485
-44.1369
-44.1253
-44.1138
-44.1022
-44.0907
-44.0791
-44.0675
-44.056
-44.0444
-44.0329
-44.0213
-44.0097
-43.9982
-43.9866
-43.9751
-43.9635
-43.952
-43.9404
-43.9289
-43.9173
-43.9058
-43.8942
-43.8827
-43.8712
-43.8596
-43.8481
-43.8365
-43.825
-43.8135
-43.8019
-43.7904
-43.7788
-43.7673
-43.7558
-43.7442
-43.7327
-43.7212
-43.7097
-43.6981
-43.6866
-43.6751
-43.6635
-43.652
-43.6405
-43.629
-43.6174
-43.6059
-43.5944
-43.5829
-43.5714
-43.5598
-43.5483
-43.5368
-43.5253
-43.5138
-43.5023
-43.4908
-43.4792
-43.4677
-43.4562
-43.4447
-43.4332
-43.4217
-43.4102
-43.3987
-43.3872
-43.3756
-43.3641
-43.3526
-43.3411
-43.3296
-43.3181
-43.3066
-43.2951
-43.2836
-43.2721
-43.2606
-43.2491
-43.2376
-43.2261
-43.2146
-43.2031
-43.1916
-43.1801
-43.1686
-43.1571
-43.1456
-43.1341
-43.1226
-43.1112
-43.0997
-43.0882
-43.0767
-43.0652
-43.0537
-43.0422
-43.0307
-43.0192
-43.0077
-42.9962
-42.9847
-42.9733
-42.9618
-42.9503
-42.9388
-42.9273
-42.9158
-42.9043
-42.8928
-42.8813
-42.8699
-42.8584
-42.8469
-42.8354
-42.8239
-42.8124
-42.8009
-42.7895
-42.778
-42.7665
-42.755
-42.7435
-42.732
-42.7205
-42.7091
-42.6976
-42.6861
-42.6746
-42.6631
-42.6516
-42.6401
-42.6287
-42.6172
-42.6057
-42.5942
-42.5827
-42.5712
-42.5597
-42.5483
-42.5368
-42.5253
-42.5138
-42.5023
-42.4908
-42.4793
-42.4679
-42.4564
-42.4449
-42.4334
-42.4219
-42.4104
-42.3989
-42.3875
-42.376
-42.3645
-42.353
-42.3415
-42.33
-42.3185
-42.307
-42.2955
-42.284
-42.2726
-42.2611
-42.2496
-42.2381
-42.2266
-42.2151
-42.2036
-42.1921
-42.1806
-42.1691
-42.1576
-42.1461
-42.1346
-42.1231
-42.1116
-42.1001
-42.0886
-42.0771
-42.0656
-42.0541
-42.0426
-42.0311
-42.0196
-42.0081
-41.9966
-41.9851
-41.9736
-41.9621
-41.9506
-41.9391
-41.9276
-41.916
-41.9045
-41.893
-41.8815
-41.87
-41.8585
-41.847
-41.8354
-41.8239
-41.8124
-41.8009
-41.7894
-41.7778
-41.7663
-41.7548
-41.7433
-41.7317
-41.7202
-41.7087
-41.6972
-41.6856
-41.6741
-41.6626
-41.651
-41.6395
-41.6279
-41.6164
-41.6049
-41.5933
-41.5818
-41.5702
-41.5587
-41.5471
-41.5356
-41.524
-41.5125
-41.5009
-41.4894
-41.4778
-41.4663
-41.4547
-41.4432
-41.4316
-41.42
-41.4085
-41.3969
-41.3853
-41.3738
-41.3622
-41.3506
-41.339
-41.3275
-41.3159
-41.3043
-41.2927
-41.2811
-41.2696
-41.258
-41.2464
-41.2348
-41.2232
-41.2116
-41.2
-41.1884
-41.1768
-41.1652
-41.1536
-41.142
-41.1304
-41.1188
-41.1071
-41.0955
-41.0839
-41.0723
-41.0607
-41.049
-41.0374
-41.0258
-41.0142
-41.0025
-40.9909
-40.9792
-40.9676
-40.956
-40.9443
-40.9327
-40.921
-40.9094
-40.8977
-40.886
-40.8744
-40.8627
-40.851
-40.8394
-40.8277
-40.816
-40.8044
-40.7927
-40.781
-40.7693
-40.7576
-40.7459
-40.7342
-40.7225
-40.7108
-40.6991
-40.6874
-40.6757
-40.664
-40.6523
-40.6406
-40.6288
-40.6171
-40.6054
-40.5936
-40.5819
-40.5702
-40.5584
-40.5467
-40.5349
-40.5232
-40.5114
-40.4997
-40.4879
-40.4761
-40.4644
-40.4526
-40.4408
-40.4291
-40.4173
-40.4055
-40.3937
-40.3819
-40.3701
-40.3583
-40.3465
-40.3347
-40.3229
-40.311
-40.2992
-40.2874
-40.2756
-40.2637
-40.2519
-40.2401
-40.2282
-40.2164
-40.2045
-40.1927
-40.1808
-40.1689
-40.1571
-40.1452
-40.1333
-40.1214
-40.1095
-40.0976
-40.0857
-40.0738
-40.0619
-40.05
-40.0381
-40.0262
-40.0143
-40.0023
-39.9904
-39.9784
-39.9665
-39.9546
-39.9426
-39.9306
-39.9187
-39.9067
-39.8947
-39.8827
-39.8708
-39.8588
-39.8468
-39.8348
-39.8228
-39.8108
-39.7987
-39.7867
-39.7747
-39.7627
-39.7506
-39.7386
-39.7265
-39.7145
-39.7024
-39.6903
-39.6783
-39.6662
-39.6541
-39.642
-39.6299
-39.6178
-39.6057
-39.5936
-39.5815
-39.5693
-39.5572
-39.5451
-39.5329
-39.5208
-39.5086
-39.4965
-39.4843
-39.4721
-39.4599
-39.4477
-39.4355
-39.4233
-39.4111
-39.3989
-39.3867
-39.3744
-39.3622
-39.35
-39.3377
-39.3254
-39.3132
-39.3009
-39.2886
-39.2763
-39.264
-39.2517
-39.2394
-39.2271
-39.2148
-39.2024
-39.1901
-39.1778
-39.1654
-39.153
-39.1407
-39.1283
-39.1159
-39.1035
-39.0911
-39.0787
-39.0663
-39.0538
-39.0414
-39.0289
-39.0165
-39.004
-38.9916
-38.9791
-38.9666
-38.9541
-38.9416
-38.9291
-38.9166
-38.904
-38.8915
-38.8789
-38.8664
-38.8538
-38.8412
-38.8286
-38.816
-38.8034
-38.7908
-38.7782
-38.7656
-38.7529
-38.7403
-38.7276
-38.7149
-38.7022
-38.6895
-38.6768
-38.6641
-38.6514
-38.6387
-38.6259
-38.6132
-38.6004
-38.5876
-38.5748
-38.562
-38.5492
-38.5364
-38.5236
-38.5107
-38.4979
-38.485
-38.4721
-38.4593
-38.4464
-38.4335
-38.4205
-38.4076
-38.3947
-38.3817
-38.3687
-38.3558
-38.3428
-38.3298
-38.3167
-38.3037
-38.2907
-38.2776
-38.2646
-38.2515
-38.2384
-38.2253
-38.2122
-38.199
-38.1859
-38.1727
-38.1596
-38.1464
-38.1332
-38.12
-38.1068
-38.0935
-38.0803
-38.067
-38.0537
-38.0404
-38.0271
-38.0138
-38.0005
-37.9871
-37.9738
-37.9604
-37.947
-37.9336
-37.9201
-37.9067
-37.8933
-37.8798
-37.8663
-37.8528
-37.8393
-37.8258
-37.8122
-37.7986
-37.7851
-37.7715
-37.7579
-37.7442
-37.7306
-37.7169
-37.7032
-37.6895
-37.6758
-37.6621
-37.6484
-37.6346
-37.6208
-37.607
-37.5932
-37.5794
-37.5655
-37.5516
-37.5377
-37.5238
-37.5099
-37.496
-37.482
-37.468
-37.454
-37.44
-37.426
-37.4119
-37.3978
-37.3837
-37.3696
-37.3555
-37.3413
-37.3271
-37.3129
-37.2987
-37.2845
-37.2702
-37.2559
-37.2416
-37.2273
-37.2129
-37.1986
-37.1842
-37.1698
-37.1553
-37.1409
-37.1264
-37.1119
-37.0974
-37.0828
-37.0682
-37.0537
-37.039
-37.0244
-37.0097
-36.995
-36.9803
-36.9656
-36.9508
-36.936
-36.9212
-36.9064
-36.8915
-36.8766
-36.8617
-36.8468
-36.8318
-36.8168
-36.8018
-36.7867
-36.7716
-36.7565
-36.7414
-36.7263
-36.7111
-36.6959
-36.6806
-36.6653
-36.65
-36.6347
-36.6194
-36.604
-36.5886
-36.5731
-36.5576
-36.5421
-36.5266
-36.511
-36.4954
-36.4798
-36.4641
-36.4484
-36.4327
-36.4169
-36.4011
-36.3853
-36.3694
-36.3536
-36.3376
-36.3217
-36.3057
-36.2896
-36.2736
-36.2575
-36.2413
-36.2252
-36.2089
-36.1927
-36.1764
-36.1601
-36.1437
-36.1273
-36.1109
-36.0944
-36.0779
-36.0614
-36.0448
-36.0282
-36.0115
-35.9948
-35.978
-35.9612
-35.9444
-35.9275
-35.9106
-35.8936
-35.8766
-35.8596
-35.8425
-35.8254
-35.8082
-35.791
-35.7737
-35.7564
-35.739
-35.7216
-35.7041
-35.6866
-35.6691
-35.6515
-35.6338
-35.6161
-35.5984
-35.5806
-35.5627
-35.5448
-35.5268
-35.5088
-35.4908
-35.4727
-35.4545
-35.4363
-35.418
-35.3996
-35.3813
-35.3628
-35.3443
-35.3257
-35.3071
-35.2884
-35.2697
-35.2509
-35.232
-35.2131
-35.1941
-35.1751
-35.156
-35.1368
-35.1175
-35.0982
-35.0789
-35.0594
-35.0399
-35.0203
-35.0007
-34.981
-34.9612
-34.9413
-34.9214
-34.9014
-34.8813
-34.8612
-34.8409
-34.8206
-34.8003
-34.7798
-34.7593
-34.7386
-34.718
-34.6972
-34.6763
-34.6554
-34.6343
-34.6132
-34.592
-34.5707
-34.5494
-34.5279
-34.5063
-34.4847
-34.4629
-34.4411
-34.4192
-34.3971
-34.375
-34.3528
-34.3305
-34.308
-34.2855
-34.2629
-34.2401
-34.2173
-34.1944
-34.1713
-34.1481
-34.1248
-34.1014
-34.0779
-34.0543
-34.0305
-34.0067
-33.9827
-33.9586
-33.9343
-33.91
-33.8855
-33.8608
-33.8361
-33.8112
-33.7862
-33.761
-33.7357
-33.7103
-33.6847
-33.6589
-33.633
-33.607
-33.5808
-33.5545
-33.528
-33.5013
-33.4745
-33.4475
-33.4203
-33.393
-33.3655
-33.3378
-33.3099
-33.2819
-33.2537
-33.2253
-33.1967
-33.1679
-33.1389
-33.1097
-33.0803
-33.0507
-33.0208
-32.9908
-32.9605
-32.9301
-32.8994
-32.8684
-32.8372
-32.8058
-32.7742
-32.7423
-32.7101
-32.6777
-32.645
-32.612
-32.5788
-32.5453
-32.5115
-32.4774
-32.443
-32.4083
-32.3733
-32.338
-32.3024
-32.2664
-32.2301
-32.1935
-32.1565
-32.1191
-32.0814
-32.0432
-32.0047
-31.9658
-31.9265
-31.8868
-31.8467
-31.8061
-31.7651
-31.7236
-31.6816
-31.6392
-31.5963
-31.5528
-31.5089
-31.4644
-31.4193
-31.3737
-31.3275
-31.2807
-31.2333
-31.1853
-31.1366
-31.0872
-31.0371
-30.9863
-30.9348
-30.8825
-30.8294
-30.7755
-30.7208
-30.6652
-30.6087
-30.5512
-30.4928
-30.4334
-30.3729
-30.3113
-30.2487
-30.1848
-30.1197
-30.0534
-29.9857
-29.9166
-29.8461
-29.7741
-29.7005
-29.6253
-29.5483
-29.4695
-29.3888
-29.3061
-29.2212
-29.1341
-29.0446
-28.9527
-28.858
-28.7606
-28.6601
-28.5565
-28.4494
-28.3387
-28.2241
-28.1052
-27.9818
-27.8535
-27.7198
-27.5804
-27.4345
-27.2818
-27.1213
-26.9524
-26.774
-26.5851
-26.3842
-26.1698
-25.94
-25.6923
-25.4237
-25.1305
-24.8077
-24.4488
-24.0449
-23.5835
-23.0462
-22.4043
-21.6103
-20.5769
-19.1201
-16.7543
-11.552
17.9089
-54
-53.993
-53.9861
-53.9791
-53.9721
-53.9651
-53.9581
-53.9511
-53.9441
-53.9371
-53.9301
-53.9231
-53.9161
-53.9091
-53.9021
-53.8951
-53.8881
-53.881
-53.874
-53.867
-53.8599
-53.8529
-53.8459
-53.8388
-53.8318
-53.8247
-53.8177
-53.8106
-53.8036
-53.7965
-53.7894
-53.7823
-53.7753
-53.7682
-53.7611
-53.754
-53.7469
-53.7398
-53.7328
-53.7257
-53.7186
-53.7115
-53.7043
-53.6972
-53.6901
-53.683
-53.6759
-53.6688
-53.6616
-53.6545
-53.6474
-53.6402
-53.6331
-53.626
-53.6188
-53.6117
-53.6045
-53.5973
-53.5902
-53.583
-53.5759
-53.5687
-53.5615
-53.5543
-53.5472
-53.54
-53.5328
-53.5256
-53.5184
-53.5112
-53.504
-53.4968
-53.4896
-53.4824
-53.4752
-53.468
-53.4608
-53.4536
-53.4464
-53.4391
-53.4319
-53.4247
-53.4174
-53.4102
-53.403
-53.3957
-53.3885
-53.3812
-53.374
-53.3667
-53.3595
-53.3522
-53.3449
-53.3377
-53.3304
-53.3231
-53.3159
-53.3086
-53.3013
-53.294
-53.2867
-53.2794
-53.2721
-53.2648
-53.2575
-53.2502
-53.2429
-53.2356
-53.2283
-53.221
-53.2137
-53.2064
-53.199
-53.1917
-53.1844
-53.1771
-53.1697
-53.1624
-53.155
-53.1477
-53.1403
-53.133
-53.1256
-53.1183
-53.1109
-53.1036
-53.0962
-53.0888
-53.0815
-53.0741
-53.0667
-53.0594
-53.052
-53.0446
-53.0372
-53.0298
-53.0224
-53.015
-53.0076
-53.0002
-52.9928
-52.9854
-52.978
-52.9706
-52.9632
-52.9558
-52.9483
-52.9409
-52.9335
-52.9261
-52.9186
-52.9112
-52.9038
-52.8963
-52.8889
-52.8814
-52.874
-52.8665
-52.8591
-52.8516
-52.8442
-52.8367
-52.8293
-52.8218
-52.8143
-52.8069
-52.7994
-52.7919
-52.7844
-52.7769
-52.7695
-52.762
-52.7545
-52.747
-52.7395
-52.732
-52.7245
-52.717
-52.7095
-52.702
-52.6945
-52.6869
-52.6794
-52.6719
-52.6644
-52.6569
-52.6493
-52.6418
-52.6343
-52.6267
-52.6192
-52.6117
-52.6041
-52.5966
-52.589
-52.5815
-52.5739
-52.5664
-52.5588
-52.5513
-52.5437
-52.5361
-52.5286
-52.521
-52.5134
-52.5058
-52.4983
-52.4907
-52.4831
-52.4755
-52.4679
-52.4603
-52.4527
-52.4451
-52.4375
-52.4299
-52.4223
-52.4147
-52.4071
-52.3995
-52.3919
-52.3843
-52.3767
-52.3691
-52.3614
-52.3538
-52.3462
-52.3386
-52.3309
-52.3233
-52.3156
-52.308
-52.3004
-52.2927
-52.2851
-52.2774
-52.2698
-52.2621
-52.2545
-52.2468
-52.2391
-52.2315
-52.2238
-52.2162
-52.2085
-52.2008
-52.1931
-52.1855
-52.1778
-52.1701
-52.1624
-52.1547
-52.147
-52.1393
-52.1316
-52.124
-52.1163
-52.1086
-52.1009
-52.0931
-52.0854
-52.0777
-52.07
-52.0623
-52.0546
-52.0469
-52.0391
-52.0314
-52.0237
-52.016
-52.0082
-52.0005
-51.9928
-51.985
-51.9773
-51.9696
-51.9618
-51.9541
-51.9463
-51.9386
-51.9308
-51.9231
-51.9153
-51.9075
-51.8998
-51.892
-51.8843
-51.8765
-51.8687
[truncated: 23,474 more rows]
