# Supplementary material for: An Optimization on the Neuronal Networks Based on the ADEX Biological Model in Terms of LUT-State Behaviors: Digital Design and Realization on FPGA Platforms
Source: Biology (Basel). 2022 Jul 27;11(8):1125. doi: 10.3390/biology11081125 (PMC9405236; doi:10.3390/biology11081125)
Supplement: Supplementary file 1 [file biology-11-01125-s001.zip › ADEX_Materials/EXCEL/Simulation_Proposed_Patterns/cAD.xlsx]

## Sheet: Sheet1
0
711.296
-54
-53.9873
-53.9746
-53.9619
-53.9493
-53.9366
-53.9239
-53.9112
-53.8985
-53.8859
-53.8732
-53.8605
-53.8479
-53.8352
-53.8225
-53.8099
-53.7972
-53.7845
-53.7719
-53.7592
-53.7466
-53.7339
-53.7213
-53.7086
-53.696
-53.6833
-53.6707
-53.658
-53.6454
-53.6328
-53.6201
-53.6075
-53.5949
-53.5822
-53.5696
-53.557
-53.5444
-53.5317
-53.5191
-53.5065
-53.4939
-53.4813
-53.4686
-53.456
-53.4434
-53.4308
-53.4182
-53.4056
-53.393
-53.3804
-53.3678
-53.3552
-53.3426
-53.33
-53.3174
-53.3048
-53.2923
-53.2797
-53.2671
-53.2545
-53.2419
-53.2294
-53.2168
-53.2042
-53.1916
-53.1791
-53.1665
-53.1539
-53.1414
-53.1288
-53.1163
-53.1037
-53.0911
-53.0786
-53.066
-53.0535
-53.0409
-53.0284
-53.0158
-53.0033
-52.9908
-52.9782
-52.9657
-52.9532
-52.9406
-52.9281
-52.9156
-52.903
-52.8905
-52.878
-52.8655
-52.853
-52.8404
-52.8279
-52.8154
-52.8029
-52.7904
-52.7779
-52.7654
-52.7529
-52.7404
-52.7279
-52.7154
-52.7029
-52.6904
-52.6779
-52.6654
-52.6529
-52.6405
-52.628
-52.6155
-52.603
-52.5905
-52.5781
-52.5656
-52.5531
-52.5407
-52.5282
-52.5157
-52.5033
-52.4908
-52.4783
-52.4659
-52.4534
-52.441
-52.4285
-52.4161
-52.4036
-52.3912
-52.3788
-52.3663
-52.3539
-52.3414
-52.329
-52.3166
-52.3041
-52.2917
-52.2793
-52.2669
-52.2544
-52.242
-52.2296
-52.2172
-52.2048
-52.1924
-52.18
-52.1676
-52.1552
-52.1428
-52.1304
-52.118
-52.1056
-52.0932
-52.0808
-52.0684
-52.056
-52.0436
-52.0312
-52.0188
-52.0065
-51.9941
-51.9817
-51.9693
-51.957
-51.9446
-51.9322
-51.9199
-51.9075
-51.8951
-51.8828
-51.8704
-51.8581
-51.8457
-51.8334
-51.821
-51.8087
-51.7963
-51.784
-51.7717
-51.7593
-51.747
-51.7346
-51.7223
-51.71
-51.6977
-51.6853
-51.673
-51.6607
-51.6484
-51.6361
-51.6237
-51.6114
-51.5991
-51.5868
-51.5745
-51.5622
-51.5499
-51.5376
-51.5253
-51.513
-51.5007
-51.4884
-51.4762
-51.4639
-51.4516
-51.4393
-51.427
-51.4147
-51.4025
-51.3902
-51.3779
-51.3657
-51.3534
-51.3411
-51.3289
-51.3166
-51.3043
-51.2921
-51.2798
-51.2676
-51.2553
-51.2431
-51.2308
-51.2186
-51.2064
-51.1941
-51.1819
-51.1697
-51.1574
-51.1452
-51.133
-51.1207
-51.1085
-51.0963
-51.0841
-51.0719
-51.0597
-51.0474
-51.0352
-51.023
-51.0108
-50.9986
-50.9864
-50.9742
-50.962
-50.9498
-50.9376
-50.9255
-50.9133
-50.9011
-50.8889
-50.8767
-50.8645
-50.8524
-50.8402
-50.828
-50.8158
-50.8037
-50.7915
-50.7794
-50.7672
-50.755
-50.7429
-50.7307
-50.7186
-50.7064
-50.6943
-50.6821
-50.67
-50.6578
-50.6457
-50.6336
-50.6214
-50.6093
-50.5972
-50.5851
-50.5729
-50.5608
-50.5487
-50.5366
-50.5245
-50.5123
-50.5002
-50.4881
-50.476
-50.4639
-50.4518
-50.4397
-50.4276
-50.4155
-50.4034
-50.3913
-50.3792
-50.3672
-50.3551
-50.343
-50.3309
-50.3188
-50.3068
-50.2947
-50.2826
-50.2705
-50.2585
-50.2464
-50.2344
-50.2223
-50.2102
-50.1982
-50.1861
-50.1741
-50.162
-50.15
-50.138
-50.1259
-50.1139
-50.1018
-50.0898
-50.0778
-50.0657
-50.0537
-50.0417
-50.0297
-50.0177
-50.0056
-49.9936
-49.9816
-49.9696
-49.9576
-49.9456
-49.9336
-49.9216
-49.9096
-49.8976
-49.8856
-49.8736
-49.8616
-49.8496
-49.8376
-49.8256
-49.8137
-49.8017
-49.7897
-49.7777
-49.7658
-49.7538
-49.7418
-49.7299
-49.7179
-49.7059
-49.694
-49.682
-49.6701
-49.6581
-49.6462
-49.6342
-49.6223
-49.6104
-49.5984
-49.5865
-49.5745
-49.5626
-49.5507
-49.5388
-49.5268
-49.5149
-49.503
-49.4911
-49.4792
-49.4672
-49.4553
-49.4434
-49.4315
-49.4196
-49.4077
-49.3958
-49.3839
-49.372
-49.3601
-49.3482
-49.3364
-49.3245
-49.3126
-49.3007
-49.2888
-49.277
-49.2651
-49.2532
-49.2413
-49.2295
-49.2176
-49.2057
-49.1939
-49.182
-49.1702
-49.1583
-49.1465
-49.1346
-49.1228
-49.1109
-49.0991
-49.0873
-49.0754
-49.0636
-49.0518
-49.0399
-49.0281
-49.0163
-49.0045
-48.9926
-48.9808
-48.969
-48.9572
-48.9454
-48.9336
-48.9218
-48.91
-48.8982
-48.8864
-48.8746
-48.8628
-48.851
-48.8392
-48.8274
-48.8156
-48.8039
-48.7921
-48.7803
-48.7685
-48.7568
-48.745
-48.7332
-48.7215
-48.7097
-48.6979
-48.6862
-48.6744
-48.6627
-48.6509
-48.6392
-48.6274
-48.6157
-48.604
-48.5922
-48.5805
-48.5687
-48.557
-48.5453
-48.5336
-48.5218
-48.5101
-48.4984
-48.4867
-48.475
-48.4633
-48.4515
-48.4398
-48.4281
-48.4164
-48.4047
-48.393
-48.3813
-48.3696
-48.358
-48.3463
-48.3346
-48.3229
-48.3112
-48.2995
-48.2879
-48.2762
-48.2645
-48.2528
-48.2412
-48.2295
-48.2179
-48.2062
-48.1945
-48.1829
-48.1712
-48.1596
-48.1479
-48.1363
-48.1246
-48.113
-48.1014
-48.0897
-48.0781
-48.0665
-48.0548
-48.0432
-48.0316
-48.02
-48.0084
-47.9967
-47.9851
-47.9735
-47.9619
-47.9503
-47.9387
-47.9271
-47.9155
-47.9039
-47.8923
-47.8807
-47.8691
-47.8575
-47.8459
-47.8344
-47.8228
-47.8112
-47.7996
-47.7881
-47.7765
-47.7649
-47.7534
-47.7418
-47.7302
-47.7187
-47.7071
-47.6956
-47.684
-47.6725
-47.6609
-47.6494
-47.6378
-47.6263
-47.6147
-47.6032
-47.5917
-47.5802
-47.5686
-47.5571
-47.5456
-47.5341
-47.5225
-47.511
-47.4995
-47.488
-47.4765
-47.465
-47.4535
-47.442
-47.4305
-47.419
-47.4075
-47.396
-47.3845
-47.373
-47.3615
-47.3501
-47.3386
-47.3271
-47.3156
-47.3042
-47.2927
-47.2812
-47.2698
-47.2583
-47.2468
-47.2354
-47.2239
-47.2125
-47.201
-47.1896
-47.1781
-47.1667
-47.1552
-47.1438
-47.1324
-47.1209
-47.1095
-47.0981
-47.0866
-47.0752
-47.0638
-47.0524
-47.041
-47.0295
-47.0181
-47.0067
-46.9953
-46.9839
-46.9725
-46.9611
-46.9497
-46.9383
-46.9269
-46.9155
-46.9041
-46.8928
-46.8814
-46.87
-46.8586
-46.8472
-46.8359
-46.8245
-46.8131
-46.8017
-46.7904
-46.779
-46.7677
-46.7563
-46.7449
-46.7336
-46.7222
-46.7109
-46.6996
-46.6882
-46.6769
-46.6655
-46.6542
-46.6429
-46.6315
-46.6202
-46.6089
-46.5975
-46.5862
-46.5749
-46.5636
-46.5523
-46.541
-46.5297
-46.5183
-46.507
-46.4957
-46.4844
-46.4731
-46.4618
-46.4505
-46.4393
-46.428
-46.4167
-46.4054
-46.3941
-46.3828
-46.3716
-46.3603
-46.349
-46.3377
-46.3265
-46.3152
-46.3039
-46.2927
-46.2814
-46.2702
-46.2589
-46.2477
-46.2364
-46.2252
-46.2139
-46.2027
-46.1915
-46.1802
-46.169
-46.1577
-46.1465
-46.1353
-46.1241
-46.1128
-46.1016
-46.0904
-46.0792
-46.068
-46.0568
-46.0456
-46.0343
-46.0231
-46.0119
-46.0007
-45.9895
-45.9784
-45.9672
-45.956
-45.9448
-45.9336
-45.9224
-45.9112
-45.9001
-45.8889
-45.8777
-45.8665
-45.8554
-45.8442
-45.833
-45.8219
-45.8107
-45.7996
-45.7884
-45.7772
-45.7661
-45.7549
-45.7438
-45.7327
-45.7215
-45.7104
-45.6992
-45.6881
-45.677
-45.6658
-45.6547
-45.6436
-45.6325
-45.6213
-45.6102
-45.5991
-45.588
-45.5769
-45.5658
-45.5547
-45.5436
-45.5325
-45.5214
-45.5103
-45.4992
-45.4881
-45.477
-45.4659
-45.4548
-45.4437
-45.4326
-45.4216
-45.4105
-45.3994
-45.3883
-45.3773
-45.3662
-45.3551
-45.3441
-45.333
-45.322
-45.3109
-45.2998
-45.2888
-45.2777
-45.2667
-45.2556
-45.2446
-45.2336
-45.2225
-45.2115
-45.2005
-45.1894
-45.1784
-45.1674
-45.1563
-45.1453
-45.1343
-45.1233
-45.1123
-45.1012
-45.0902
-45.0792
-45.0682
-45.0572
-45.0462
-45.0352
-45.0242
-45.0132
-45.0022
-44.9912
-44.9802
-44.9692
-44.9583
-44.9473
-44.9363
-44.9253
-44.9143
-44.9034
-44.8924
-44.8814
-44.8705
-44.8595
-44.8485
-44.8376
-44.8266
-44.8156
-44.8047
-44.7937
-44.7828
-44.7718
-44.7609
-44.75
-44.739
-44.7281
-44.7171
-44.7062
-44.6953
-44.6843
-44.6734
-44.6625
-44.6516
-44.6406
-44.6297
-44.6188
-44.6079
-44.597
-44.5861
-44.5751
-44.5642
-44.5533
-44.5424
-44.5315
-44.5206
-44.5097
-44.4988
-44.4879
-44.4771
-44.4662
-44.4553
-44.4444
-44.4335
-44.4226
-44.4118
-44.4009
-44.39
-44.3791
-44.3683
-44.3574
-44.3465
-44.3357
-44.3248
-44.314
-44.3031
-44.2922
-44.2814
-44.2705
-44.2597
-44.2488
-44.238
-44.2272
-44.2163
-44.2055
-44.1947
-44.1838
-44.173
-44.1622
-44.1513
-44.1405
-44.1297
-44.1189
-44.108
-44.0972
-44.0864
-44.0756
-44.0648
-44.054
-44.0432
-44.0324
-44.0216
-44.0108
-44
-43.9892
-43.9784
-43.9676
-43.9568
-43.946
-43.9352
-43.9244
-43.9136
-43.9029
-43.8921
-43.8813
-43.8705
-43.8597
-43.849
-43.8382
-43.8274
-43.8167
-43.8059
-43.7951
-43.7844
-43.7736
-43.7629
-43.7521
-43.7414
-43.7306
-43.7199
-43.7091
-43.6984
-43.6876
-43.6769
-43.6662
-43.6554
-43.6447
-43.634
-43.6232
-43.6125
-43.6018
-43.591
-43.5803
-43.5696
-43.5589
-43.5482
-43.5375
-43.5267
-43.516
-43.5053
-43.4946
-43.4839
-43.4732
-43.4625
-43.4518
-43.4411
-43.4304
-43.4197
-43.409
-43.3983
-43.3876
-43.3769
-43.3663
-43.3556
-43.3449
-43.3342
-43.3235
-43.3129
-43.3022
-43.2915
-43.2808
-43.2702
-43.2595
-43.2488
-43.2382
-43.2275
-43.2168
-43.2062
-43.1955
-43.1849
-43.1742
-43.1636
-43.1529
-43.1423
-43.1316
-43.121
-43.1103
-43.0997
-43.0891
-43.0784
-43.0678
-43.0572
-43.0465
-43.0359
-43.0253
-43.0146
-43.004
-42.9934
-42.9828
-42.9721
-42.9615
-42.9509
-42.9403
-42.9297
-42.9191
-42.9084
-42.8978
-42.8872
-42.8766
-42.866
-42.8554
-42.8448
-42.8342
-42.8236
-42.813
-42.8024
-42.7918
-42.7813
-42.7707
-42.7601
-42.7495
-42.7389
-42.7283
-42.7177
-42.7072
-42.6966
-42.686
-42.6754
-42.6649
-42.6543
-42.6437
-42.6331
-42.6226
-42.612
-42.6014
-42.5909
-42.5803
-42.5698
-42.5592
-42.5486
-42.5381
-42.5275
-42.517
-42.5064
-42.4959
-42.4853
-42.4748
-42.4643
-42.4537
-42.4432
-42.4326
-42.4221
-42.4115
-42.401
-42.3905
-42.3799
-42.3694
-42.3589
-42.3484
-42.3378
-42.3273
-42.3168
-42.3063
-42.2957
-42.2852
-42.2747
-42.2642
-42.2537
-42.2431
-42.2326
-42.2221
-42.2116
-42.2011
-42.1906
-42.1801
-42.1696
-42.1591
-42.1486
-42.1381
-42.1276
-42.1171
-42.1066
-42.0961
-42.0856
-42.0751
-42.0646
-42.0541
-42.0436
-42.0331
-42.0226
-42.0122
-42.0017
-41.9912
-41.9807
-41.9702
-41.9597
-41.9493
-41.9388
-41.9283
-41.9178
-41.9074
-41.8969
-41.8864
-41.8759
-41.8655
-41.855
-41.8445
-41.8341
-41.8236
-41.8131
-41.8027
-41.7922
-41.7818
-41.7713
-41.7608
-41.7504
-41.7399
-41.7295
-41.719
-41.7086
-41.6981
-41.6877
-41.6772
-41.6668
-41.6563
-41.6459
-41.6354
-41.625
-41.6145
-41.6041
-41.5937
-41.5832
-41.5728
-41.5623
-41.5519
-41.5415
-41.531
-41.5206
-41.5102
-41.4997
-41.4893
-41.4789
-41.4684
-41.458
-41.4476
-41.4371
-41.4267
-41.4163
-41.4059
-41.3954
-41.385
-41.3746
-41.3642
-41.3538
-41.3433
-41.3329
-41.3225
-41.3121
-41.3017
-41.2912
-41.2808
-41.2704
-41.26
-41.2496
-41.2392
-41.2288
-41.2184
-41.2079
-41.1975
-41.1871
-41.1767
-41.1663
-41.1559
-41.1455
-41.1351
-41.1247
-41.1143
-41.1039
-41.0935
-41.0831
-41.0727
-41.0623
-41.0519
-41.0415
-41.0311
-41.0207
-41.0103
-40.9999
-40.9895
-40.9791
-40.9687
-40.9583
-40.9479
-40.9375
-40.9271
-40.9167
-40.9063
-40.896
-40.8856
-40.8752
-40.8648
-40.8544
-40.844
-40.8336
-40.8232
-40.8128
-40.8024
-40.7921
-40.7817
-40.7713
-40.7609
-40.7505
-40.7401
-40.7297
-40.7194
-40.709
-40.6986
-40.6882
-40.6778
-40.6674
-40.657
-40.6467
-40.6363
-40.6259
-40.6155
-40.6051
-40.5948
-40.5844
-40.574
-40.5636
-40.5532
-40.5428
-40.5325
-40.5221
-40.5117
-40.5013
-40.4909
-40.4806
-40.4702
-40.4598
-40.4494
-40.439
-40.4287
-40.4183
-40.4079
-40.3975
-40.3871
-40.3768
-40.3664
-40.356
-40.3456
-40.3352
-40.3249
-40.3145
-40.3041
-40.2937
-40.2833
-40.273
-40.2626
-40.2522
-40.2418
-40.2314
-40.221
-40.2107
-40.2003
-40.1899
-40.1795
-40.1691
-40.1588
-40.1484
-40.138
-40.1276
-40.1172
-40.1068
-40.0965
-40.0861
-40.0757
-40.0653
-40.0549
-40.0445
-40.0341
-40.0238
-40.0134
-40.003
-39.9926
-39.9822
-39.9718
-39.9614
-39.951
-39.9406
-39.9302
-39.9199
-39.9095
-39.8991
-39.8887
-39.8783
-39.8679
-39.8575
-39.8471
-39.8367
-39.8263
-39.8159
-39.8055
-39.7951
-39.7847
-39.7743
-39.7639
-39.7535
-39.7431
-39.7327
-39.7223
-39.7119
-39.7015
-39.6911
-39.6807
-39.6703
-39.6599
-39.6494
-39.639
-39.6286
-39.6182
-39.6078
-39.5974
-39.587
-39.5766
-39.5661
-39.5557
-39.5453
-39.5349
-39.5245
-39.514
-39.5036
-39.4932
-39.4828
-39.4723
-39.4619
-39.4515
-39.441
-39.4306
-39.4202
-39.4097
-39.3993
-39.3889
-39.3784
-39.368
-39.3576
-39.3471
-39.3367
-39.3262
-39.3158
-39.3053
-39.2949
-39.2844
-39.274
-39.2635
-39.2531
-39.2426
-39.2322
-39.2217
-39.2112
-39.2008
-39.1903
-39.1799
-39.1694
-39.1589
-39.1485
-39.138
-39.1275
-39.117
-39.1066
-39.0961
-39.0856
-39.0751
-39.0646
-39.0542
-39.0437
-39.0332
-39.0227
-39.0122
-39.0017
-38.9912
-38.9807
-38.9702
-38.9597
-38.9492
-38.9387
-38.9282
-38.9177
-38.9072
-38.8967
-38.8861
-38.8756
-38.8651
-38.8546
-38.8441
-38.8335
-38.823
-38.8125
-38.8019
-38.7914
-38.7809
-38.7703
-38.7598
-38.7492
-38.7387
-38.7281
-38.7176
-38.707
-38.6965
-38.6859
-38.6754
-38.6648
-38.6542
-38.6437
-38.6331
-38.6225
-38.6119
-38.6014
-38.5908
-38.5802
-38.5696
-38.559
-38.5484
-38.5378
-38.5272
-38.5166
-38.506
-38.4954
-38.4848
-38.4742
-38.4636
-38.4529
-38.4423
-38.4317
-38.4211
-38.4104
-38.3998
-38.3892
-38.3785
-38.3679
-38.3572
-38.3466
-38.3359
-38.3253
-38.3146
-38.304
-38.2933
-38.2826
-38.2719
-38.2613
-38.2506
-38.2399
-38.2292
-38.2185
-38.2078
-38.1971
-38.1864
-38.1757
-38.165
-38.1543
-38.1436
-38.1329
-38.1222
-38.1114
-38.1007
-38.09
-38.0792
-38.0685
-38.0577
-38.047
-38.0362
-38.0255
-38.0147
-38.004
-37.9932
-37.9824
-37.9716
-37.9608
-37.9501
-37.9393
-37.9285
-37.9177
-37.9069
-37.8961
-37.8853
-37.8744
-37.8636
-37.8528
-37.842
-37.8311
-37.8203
-37.8094
-37.7986
-37.7877
-37.7769
-37.766
-37.7552
-37.7443
-37.7334
-37.7225
-37.7116
-37.7007
-37.6898
-37.6789
-37.668
-37.6571
-37.6462
-37.6353
-37.6244
-37.6134
-37.6025
-37.5916
-37.5806
-37.5697
-37.5587
-37.5477
-37.5368
-37.5258
-37.5148
-37.5038
-37.4928
-37.4818
-37.4708
-37.4598
-37.4488
-37.4378
-37.4268
-37.4157
-37.4047
-37.3936
-37.3826
-37.3715
-37.3605
-37.3494
-37.3383
-37.3273
-37.3162
-37.3051
-37.294
-37.2829
-37.2718
-37.2607
-37.2495
-37.2384
-37.2273
-37.2161
-37.205
-37.1938
-37.1826
-37.1715
-37.1603
-37.1491
-37.1379
-37.1267
-37.1155
-37.1043
-37.0931
-37.0819
-37.0706
-37.0594
-37.0482
-37.0369
-37.0256
-37.0144
-37.0031
-36.9918
-36.9805
-36.9692
-36.9579
-36.9466
-36.9353
-36.9239
-36.9126
-36.9013
-36.8899
-36.8785
-36.8672
-36.8558
-36.8444
-36.833
-36.8216
-36.8102
-36.7988
-36.7874
-36.7759
-36.7645
-36.753
-36.7416
-36.7301
-36.7186
-36.7071
-36.6956
-36.6841
-36.6726
-36.6611
-36.6496
-36.638
-36.6265
-36.6149
-36.6033
-36.5918
-36.5802
-36.5686
-36.557
-36.5454
-36.5337
-36.5221
-36.5105
-36.4988
-36.4871
-36.4755
-36.4638
-36.4521
-36.4404
-36.4287
-36.4169
-36.4052
-36.3935
-36.3817
-36.3699
-36.3582
-36.3464
-36.3346
-36.3228
-36.3109
-36.2991
-36.2873
-36.2754
-36.2636
-36.2517
-36.2398
-36.2279
-36.216
-36.2041
-36.1921
-36.1802
-36.1682
-36.1563
-36.1443
-36.1323
-36.1203
-36.1083
-36.0962
-36.0842
-36.0721
-36.0601
-36.048
-36.0359
-36.0238
-36.0117
-35.9996
-35.9874
-35.9753
-35.9631
-35.9509
-35.9387
-35.9265
-35.9143
-35.9021
-35.8898
-35.8776
-35.8653
-35.853
-35.8407
-35.8284
-35.816
-35.8037
-35.7913
-35.779
-35.7666
-35.7542
-35.7417
-35.7293
-35.7169
-35.7044
-35.6919
-35.6794
-35.6669
-35.6544
-35.6419
-35.6293
-35.6167
-35.6041
-35.5915
-35.5789
-35.5663
-35.5536
-35.541
-35.5283
-35.5156
-35.5029
-35.4901
-35.4774
-35.4646
-35.4518
-35.439
-35.4262
-35.4134
-35.4005
-35.3876
-35.3747
-35.3618
-35.3489
-35.336
-35.323
-35.31
-35.297
-35.284
-35.271
-35.2579
-35.2448
-35.2317
-35.2186
-35.2055
-35.1923
-35.1791
-35.166
-35.1527
-35.1395
-35.1262
-35.113
-35.0997
-35.0864
-35.073
-35.0597
-35.0463
-35.0329
-35.0195
-35.006
-34.9925
-34.979
-34.9655
-34.952
-34.9384
-34.9249
-34.9113
-34.8976
-34.884
-34.8703
-34.8566
-34.8429
-34.8292
-34.8154
-34.8016
-34.7878
-34.7739
-34.7601
-34.7462
-34.7323
-34.7183
-34.7044
-34.6904
-34.6764
-34.6623
-34.6483
-34.6342
-34.62
-34.6059
-34.5917
-34.5775
-34.5633
-34.549
-34.5347
-34.5204
-34.5061
-34.4917
-34.4773
-34.4629
-34.4484
-34.4339
-34.4194
-34.4048
-34.3903
-34.3757
-34.361
-34.3464
-34.3316
-34.3169
-34.3022
-34.2874
-34.2725
-34.2577
-34.2428
-34.2278
-34.2129
-34.1979
-34.1829
-34.1678
-34.1527
-34.1376
-34.1224
-34.1072
-34.092
-34.0767
-34.0614
-34.0461
-34.0307
-34.0153
-33.9998
-33.9843
-33.9688
-33.9532
-33.9376
-33.922
-33.9063
-33.8906
-33.8748
-33.859
-33.8432
-33.8273
-33.8113
-33.7954
-33.7794
-33.7633
-33.7472
-33.7311
-33.7149
-33.6987
-33.6824
-33.6661
-33.6497
-33.6333
-33.6169
-33.6004
-33.5838
-33.5673
-33.5506
-33.5339
-33.5172
-33.5004
-33.4836
-33.4667
-33.4498
-33.4328
-33.4158
-33.3987
-33.3815
-33.3643
-33.3471
-33.3298
-33.3124
-33.295
-33.2776
-33.2601
-33.2425
-33.2249
-33.2072
-33.1894
-33.1716
-33.1538
-33.1358
-33.1179
-33.0998
-33.0817
-33.0635
-33.0453
-33.027
-33.0086
-32.9902
-32.9717
-32.9532
-32.9346
-32.9159
-32.8971
-32.8783
-32.8594
-32.8404
-32.8214
-32.8023
-32.7831
-32.7638
-32.7445
-32.7251
-32.7056
-32.686
-32.6664
-32.6467
-32.6269
-32.607
-32.587
-32.567
-32.5469
-32.5267
-32.5064
-32.486
-32.4655
-32.445
-32.4243
-32.4036
-32.3828
-32.3619
-32.3408
-32.3197
-32.2985
-32.2772
-32.2558
-32.2343
-32.2127
-32.191
-32.1692
-32.1473
-32.1253
-32.1032
-32.081
-32.0586
-32.0362
-32.0136
-31.9909
-31.9681
-31.9452
-31.9222
-31.899
-31.8758
-31.8524
-31.8288
-31.8052
-31.7814
-31.7575
-31.7334
-31.7093
-31.6849
-31.6605
-31.6359
-31.6111
-31.5862
-31.5612
-31.536
-31.5107
-31.4852
-31.4596
-31.4338
-31.4078
-31.3817
-31.3554
-31.3289
-31.3023
-31.2755
-31.2485
-31.2213
-31.194
-31.1664
-31.1387
-31.1108
-31.0827
-31.0544
-31.0259
-30.9972
-30.9682
-30.9391
-30.9098
-30.8802
-30.8504
-30.8204
-30.7901
-30.7596
-30.7289
-30.6979
-30.6667
-30.6352
-30.6034
-30.5714
-30.5391
-30.5066
-30.4737
-30.4406
-30.4072
-30.3735
-30.3394
-30.3051
-30.2704
-30.2355
-30.2002
-30.1645
-30.1285
-30.0922
-30.0554
-30.0184
-29.9809
-29.943
-29.9048
-29.8661
-29.8271
-29.7876
-29.7476
-29.7072
-29.6664
-29.6251
-29.5833
-29.541
-29.4982
-29.4548
-29.411
-29.3666
-29.3216
-29.276
-29.2298
-29.183
-29.1356
-29.0875
-29.0387
-28.9893
-28.9391
-28.8882
-28.8365
-28.784
-28.7307
-28.6765
-28.6215
-28.5655
-28.5087
-28.4508
-28.392
-28.332
-28.271
-28.2089
-28.1456
-28.0811
-28.0153
-27.9481
-27.8796
-27.8096
-27.7381
-27.665
-27.5902
-27.5137
-27.4354
-27.3551
-27.2729
-27.1884
-27.1018
-27.0127
-26.9211
-26.8269
-26.7298
-26.6297
-26.5263
-26.4196
-26.3091
-26.1947
-26.0761
-25.9528
-25.8246
-25.691
-25.5516
-25.4057
-25.2529
-25.0922
-24.923
-24.7443
-24.5548
-24.3533
[truncated: 23,474 more rows]
