# Supplementary material for: An Optimization on the Neuronal Networks Based on the ADEX Biological Model in Terms of LUT-State Behaviors: Digital Design and Realization on FPGA Platforms
Source: Biology (Basel). 2022 Jul 27;11(8):1125. doi: 10.3390/biology11081125 (PMC9405236; doi:10.3390/biology11081125)
Supplement: Supplementary file 1 [file biology-11-01125-s001.zip › ADEX_Materials/FPGA/ADEX_LUT.v]

module ADEX_LUT (Clk, V) ;

input Clk ;
output reg signed [27:0] V ;

// General Parameters

reg signed [27:0] E_L = -28'b001000000_0000000000000000000; // -64
reg signed [27:0] I = 28'b010000000_0000000000000000000; // 128


// Internal Wires

reg signed [27:0] q1 ;
reg signed [27:0] q2 ;
reg signed [27:0] q3 ;


reg signed [27:0] p1 ;
reg signed [27:0] p2 ;
reg signed [27:0] p3 ;

reg signed [27:0] q ; // For variable V
reg signed [27:0] p ; // For variable W


// State Configuration

   wire[2:0] p_s;
   reg [2:0]  n_s=3'b000;
   
   parameter s0=3'b000; 
   parameter s1=3'b001;
   parameter s2=3'b010;
   parameter s3=3'b011;
   parameter s4=3'b100;
   parameter s5=3'b101;

   
   // Assignments
   
  assign p_s=n_s;
  
  //Always Block
  
always @(posedge Clk)
begin
  case (p_s)
       s0:
       begin
         q = 0 ; // initial value for V
         p = 0 ; // initial value for W
		 ADX ADEX_LUT_Submodule1 (.X(V), .F(ADX)) ; //   Submodule for LUT_Based Function
       n_s<=s1;
       end

//************************************************************************
// S1: Calculation of V_SERCA  
	   
       s1:
       begin
	   
	   q1 <= ADX + I ;
	   p1 <= q - E_L ;
	   
       end 


//***********************************************************************
	   
	
	   
       s2: 
       begin
	     
	q2 <= q1 - p ;
     p2 <= (p1 <<< 3) - p ;  
		
       n_s<=s3;
      end
	  
	  //S3: ***********************************************
      s3:begin
        
		  q3 <= q + (q2 >>> 7) ;
p3 <= p + (p2 >>> 7) ;		  
	    
		
		
       
       n_s<=s4;
      end
	  
	  //S4: ***********************************************
       s4:
       begin
        
		 q <= q3 ;
		 p <= p3 ;
		
         n_s<=s5;
       end
	  
	  //S5: ***********************************************
       s5:
       begin
        
		 V <= q ;
		 W <= p ;
		
         n_s<=s1;
       end
	   
	 endcase
    
   end
endmodule
