# Supplementary material for: An Optimization on the Neuronal Networks Based on the ADEX Biological Model in Terms of LUT-State Behaviors: Digital Design and Realization on FPGA Platforms
Source: Biology (Basel). 2022 Jul 27;11(8):1125. doi: 10.3390/biology11081125 (PMC9405236; doi:10.3390/biology11081125)
Supplement: Supplementary file 1 [file biology-11-01125-s001.zip › ADEX_Materials/MATLAB/ADEX_Final.m]

clear;           %clear workspace of variables
clc;             %clear screen
%-------------------------------------------ADex Parameters---------------------------------%
 
I1 = 400;
I2 = 396 ;
dt=1/1024;
Cm = 130;        % membrane capacitance
gL = 18;         % leak conductance
EL = -58;        % leak reversal
Vt = -50;        % threshold potential
Vp = 0;          % peak potential
Vr = -50;        % reset potential
Dt = 4;          % rise slope factor
alpha = 4;       % 'sub-threshold' adaptation conductance
beta = 120;        % 'sra' current increment
tauw = 150;       % adaptation time constant (~Ca-activated K current inactivation
%--------------------------------------------------------------------------------
v1(1) = 0;          % membrane potential vector
w1(1)=0;            % adaptaion variable (~Ca-K current)
v2(1)=0;
w2(1)=0;
%--------------------------------------------------------------------------
%----------------------------------------------------------------------------
bound=300;

tol=1:dt:bound;
tek=length(tol);
%--------------------------------------------------------------------------------
         


for i=1:tek
    %%%%%%%%%%%%%%%%%%%%%%%%%%%%%%%%%%%%%%%%%%%%%%%%%%%%%%----original model
    org(i)=gL.*(EL-v1(i)) + gL.*Dt.*exp((v1(i)-Vt)./Dt) ;
    
    v1(i+1) =  dt./Cm.*( org(i)- w1(i) + I1 )+v1(i);
	w1(i+1) = w1(i) + dt./tauw.*(alpha.*(v1(i)-EL) - w1(i));
	if v1(i) > Vp                                

     v1(i+1) = Vr;                              
     w1(i+1) = w1(i)+ beta;

		end;
        
        
    %%%%%%%%%%%%%%%%%%%%%%%%%%%%%%%%%%%%%%%%%%%%%%%%%%%%%-----proposed model    

   ADX = ADEX_LUT (i,v2,EL,gL,Dt,Vt); %%%%%----Internal Function for LUT

    
    v2(i+1) =  dt./Cm.*(ADX(i) - w2(i) + I2 )+v2(i);
	w2(i+1) = w2(i) + dt./tauw.*(alpha.*(v2(i)-EL) - w2(i));
	if v2(i) > Vp                                

     v2(i+1) = Vr;                              
     w2(i+1) = w2(i)+ beta;

		end;
    
    
end;
 
err(i) = org(i) - ADX(i) ;
		 
t=0:tek;
plot(t,v1)
 hold on
 plot(t,v2,'r')
